# Supplementary material for: Monitoring Groundwater Thermal Treatment Using a Fiber-Optic Distributed Temperature Sensing Network
Source: Sensors (Basel). 2025 Nov 21;25(23):7105. doi: 10.3390/s25237105 (PMC12694422; doi:10.3390/s25237105)
Supplement: Supplementary file 1 [file sensors-25-07105-s001.zip]

Archive with 15 entries (13 files):
- sensors-3968861-supplementary/
- sensors-3968861-supplementary/File S1 digital supplement-MATLAB/
- sensors-3968861-supplementary/File S1 digital supplement-MATLAB/BoreholeXY.mat
- sensors-3968861-supplementary/File S1 digital supplement-MATLAB/CableMarksCh1.mat
- sensors-3968861-supplementary/File S1 digital supplement-MATLAB/CableMarksOct2023Annotated.xlsx
- sensors-3968861-supplementary/File S1 digital supplement-MATLAB/DayDTS1.mat
- sensors-3968861-supplementary/File S1 digital supplement-MATLAB/DayDTS2.mat
- sensors-3968861-supplementary/File S1 digital supplement-MATLAB/DayDTS4.mat
- sensors-3968861-supplementary/File S1 digital supplement-MATLAB/DayDTS5.mat
- sensors-3968861-supplementary/File S1 digital supplement-MATLAB/DayDTS7.mat
- sensors-3968861-supplementary/File S1 digital supplement-MATLAB/DTSTempAllDailyMar23.mat
- sensors-3968861-supplementary/File S1 digital supplement-MATLAB/TISR_DTS_Sensors_Nov2025.m
- sensors-3968861-supplementary/Supplemental Figure S1.pdf
- sensors-3968861-supplementary/Supplemental Figure S2.pdf
- sensors-3968861-supplementary/Video S1 Supplemental Animation.mp4
