# Supplementary material for: Monitoring Groundwater Thermal Treatment Using a Fiber-Optic Distributed Temperature Sensing Network
Source: Sensors (Basel). 2025 Nov 21;25(23):7105. doi: 10.3390/s25237105 (PMC12694422; doi:10.3390/s25237105)
Supplement: Supplementary file 1 [file sensors-25-07105-s001.zip › sensors-3968861-supplementary/File S1 digital supplement-MATLAB/CableMarksOct2023Annotated.xlsx]

## Sheet: Sheet1
Aug 3 2022 Marks
Channel 1
Borehole		Start	End	Depth
DTS1		46.6	69.7	11.55
DTS2		96.6	119.8	11.6
DTS4		157.2	180	11.4
DTS5		186.2	211.5	12.65
DTS7		227	251.8	12.4
DTS8		273.3	284.8	11.5
Aug 3 2022 Marks
Channel 2
Borehole		Start	End	Depth
DTS12		60.5	82.5	11
DTS11		113.7	137.8	12.05
DTS10		172	196.4	12.2
DTS9		226.3	248.3	11
DTS8		271.1	293.1	11
May 2022 Marks	Start 5/21/22 Heating
Borehole	Stickup	Start	End	Depth
DTS1	1.1	45.8	70.1	11.05
DTS2	0.73	99.6	125.2	12.07
DTS4	0.76	160.9	185.2	11.39
DTS5	0.33	189	216.5	13.42
DTS7	0.3	230.6	257	12.9
DTS8	0.67	278	303.1	11.88
DTS9	0.33	326.6	348.6	10.67
DTS10	1.05	378.9	404	11.5
DTS11	0.44	439	463.2	11.66
DTS12	0.32	494.3	516.8	10.93
	2022-05-21
Breaks (UTC Time)	Days Heat
2022-05-25 12:22:05	4.51534	375	Break																							After by-passing DTS 11 which failed 1/21/2023 9:52:07 AM, fusing was on 3/24/2023 7:41:06 AM UTC. Those times may be off.
2022-06-15 13:56:49	25.5811	280	Break
2022-07-29 05:07:00	69.2132	95	Break
2022-08-03 15:15:00	74.6354	280	Repaired, cable positions change
2023-01-21 09:52:00	245.411	126	Break bottom DTS 11
2023-03-24 07:41:00	307.32		DTS 11 bypassed, cable positions change
2023-06-01	376		Break bottom DTS 12
																													Aug 3 2022 Marks
																													Channel 2
																													Borehole	Start	End	Depth
																													DTS12	60.5	82.5	11
																													DTS11	113.7	137.8	12.05
																													DTS10	172	196.4	12.2
																													DTS9	226.3	248.3	11
																													DTS8	271.1	293.1	11
		2023-03-24
		2023-05-31
		2023-06-01
	Channel 1	2023-10-10
																June 1 2023 Marks
																Channel 1
																Borehole		Start	End	Depth		Bottom
																DTS1		46.25	69.35	11.55		57.8
																DTS2		96.6	119.8	11.6
																DTS4		157.2	180	11.4
																DTS5		186.2	211.5	12.65
																DTS7		227	251.8	12.4
																DTS8		273.3	284.8	11.5
	Channel 2	2023-10-10

## Sheet: Sheet2
			-0.0013
	x	T
	70	19.9973	18.7013
	183	19.5223	18.7009
			23.-53-18.7
			2.925

## Sheet: snapshots
Through 3/23/23

## Sheet: Cable History
		2022-05-01	2022-06-01	2022-07-01	2022-08-01	2022-09-01	2022-10-01	2022-11-01	2022-12-01	2023-01-01	2023-02-01	2023-03-01	2023-04-01	2023-05-01	2023-06-01	2023-07-01	2023-08-01	2023-09-01	2023-10-01
	DTS-1
	DTS-2
	DTS-3	Failed at Installation
	DTS-4
	DTS-5
	DTS-6	Failed at Installation
	DTS-7
	DTS-8
	DTS-9			Mice											Failure at Bottom DTS 12
	DTS-10														Failure at Bottom DTS 12
	DTS-11										Failure at Bottom DTS 11
	DTS-12
													1
2022-05-21
Breaks (UTC Time)	Days Heat
2022-05-25 12:22:05	4.51534	375	Break
2022-06-15 13:56:49	25.5811	280	Break
2022-07-29 05:07:00	69.2132	95	Break
2022-08-03 15:15:00	74.6354	280	Repaired, cable positions change
2023-01-21 09:52:00	245.411	126	Break bottom DTS 11
2023-03-24 07:41:00	307.32		DTS 11 bypassed, cable positions change
2023-06-01	376		Break bottom DTS 12
