# Supplementary material for: Monitoring Groundwater Thermal Treatment Using a Fiber-Optic Distributed Temperature Sensing Network
Source: Sensors (Basel). 2025 Nov 21;25(23):7105. doi: 10.3390/s25237105 (PMC12694422; doi:10.3390/s25237105)
Supplement: Supplementary file 1 [file sensors-25-07105-s001.zip › sensors-3968861-supplementary/File S1 digital supplement-MATLAB/TISR_DTS_Sensors_Nov2025.m]

%% This Script is a supplement to the article submitted to Sensors: 
% Becker, M.W.; Cason, F.; Ward-Baranyay, M.; Divine, C.; Munholland, J.; Zardouzian, E. 
%Monitoring Groundwater Thermal Treatment Using a Fiber Optic 
%Distributed Temperature Sensing Network. Sensors 2025, 25, x. https://doi.org/10.3390/xxxxx

%The script reads in the DTS temperature data already parsed into boreholes
%and corrects it for temperature measured on a tidbit logger as described
%in the article.  The script generates Figure 5 and Figure 6.

%
% Inputs (expected MAT-files on path)
% -----------------------------------
% * CableMarksCh1.mat   : Cable marker depths/labels for Channel 1 (struct/table: Borehole, Markers, etc.)
% * BoreholeXY.mat      : Borehole short names and XY coordinates (variables: ShortName, X, Y)
% * DTSTempAllDailyMar23.mat : DTS daily temperature data structure (e.g., DTSTempAll, or DTSDayTemp)
% Files should be in the same directory as this script of the file path
% must be altered. 
%
% Key Assumptions & Tunables
% --------------------------
% * Temperature drift correction is applied via reference segments and moving average windows.
% * Depth windows for features (e.g., 20:40) are in "marker index" or meters – confirm in your data model.
% * Time windows (start/end dates) reflect the period 03-Aug-2022 to 10-Oct-2023 (adjust as needed).
% * Colormaps and contour levels are illustrative; adjust to your study/site preferences.
%
% Outputs
% -------
% - Figures:
%   * Waterfall plots per borehole (figures 11–15 by default)
%   * Site contour of max temperature change (figure 23 by default)
% - Variables (in memory):
%   * DTSDayTemp (if produced in the workflow)
%   * Derived arrays: Name, X, Y, MAllTemp, etc.
%
% How to Run
% ----------
% 1) Make sure the MAT input files are on the MATLAB path (or change `dirname` below).
% 2) Run each section top-to-bottom, or Run All.
% 3) Adjust parameters in the "Parameters" sections if your site/depth windows differ.
%

%% Environment & Dependencies
% Ensure required MAT files are available; fall back to loading from `dirname` if needed.


%% Load, Assemble, and Drift-Correct Daily DTS (Core Processing)
% Description:
% - Loads cable positions, borehole metadata, and daily DTS temperatures.
% - Applies temperature drift correction based on reference sections.
% - Produces DTSDayTemp/DTSTempAll* structures.
%
% Original code below (preserved, with minor formatting).


%this script loads DTS data from Channel 1, BH 1-7, adjusts temperature for
%drift, then writes individual borehole data
%This version was to create a continous matrix of 1 Day data from 
%3 Aug 2022 to 10 Oct 2023.  Data until 4/19 were collected hourly so one
% file was selected per day and added to this folder with the data
% collected daily


%Check to see if data files are loaded and, if not, load them.

%clear all;  % Uncomment to clear all files for a clean start

if(exist('CableMarksCh1')==0); load('CableMarksCh1.mat'); end;
if(exist('BoreholeXY')==0); load('BoreholeXY.mat'); end;
if(exist('DTSTempAllDailyMar23')==0); load('DTSTempAllDailyMar23.mat'); end;

%partition data into borehole sections and save by name, DTS 1-7
for i=1:5
    outfileBH=convertStringsToChars(CableMarksCh1.Borehole(i));
    outfile=convertStringsToChars(strcat("Day", outfileBH));
    Dstart(i)=CableMarksCh1.Start(i);
    Dstop(i)=CableMarksCh1.End(i);
    Dbot(i)= (Dstop(i)-Dstart(i))/2+Dstart(i);
end

%read in borehole data at adjust temperature 
%  MW 8 is 18.7 C
% goal is to calibrate DTS 1 and DTS 10 to that
% there is a 1C drop between 58 and 239 m or 0.0055C/m
% The temperature at DTS 1 is 19.38, and should be 18.7
% should apply linear function of 0.9945*T-0.68

StartDay=datenum(datetime('2022-05-21','InputFormat','yyyy-MM-dd'));
for j=1:5
    outfile=convertStringsToChars( strcat("Day", CableMarksCh1.Borehole(j)) );
    load(strcat(outfile,'.mat'));
    DateTime=datetime; clearvars datetime; %clear var to prevent confusion with function
      
    DTSDayTemp(j).Name=outfile;
    DTSDayTemp(j).Time=DateTime;
    DTSDayTemp(j).ElapDays=DateTime-StartDay;
    DTSDayTemp(j).Depth=distance-Dstart(j);
    DTSDayTemp(j).T=tempC;
    ndist=size(tempC,1);
    ntime=size(tempC,2);
    tempCadj=zeros(ndist,ntime);
    for i=1:ntime;
        for k= 1:ndist
            tempCadj(k,i)=tempC(k,i)-0.0055*distance(k)-0.68;
        end 
    end
    DTSDayTemp(j).TC=tempCadj;
end

%% Visualization 1 — Waterfall Plot (Moving Mean per Borehole)
% Shows time-varying temperature (moving mean) by depth as a pcolor/waterfall
% for each borehole. Configure window length, depth range, and figure indices as needed.


close all;

for j=1:5
figure(j+10)

ax1 = axes();
v = pcolor(ax1, DTSDayTemp(j).Time, DTSDayTemp(j).Depth, DTSDayTemp(j).TC);
set(gcf,'Position',[100 100 350 750])
set(v, 'EdgeColor', 'none');
set(ax1, 'YDir','reverse');
ylabel('Depth (m)');
xlabel('Date');
set(ax1, 'clim', [18 25]);
colormap('jet'); colorbar;
grid(ax1,'on'); set(ax1,'layer','top');
ylim([0 11])

% >>> Date format change here
datetick(ax1, 'x', 'dd mmm yy', 'keepticks', 'keeplimits');
set(ax1, 'XTickLabelRotation', 45);

% Top axis with elapsed days (make it transparent and synced)
ax2 = axes('Position', get(ax1,'Position'), ...
           'XAxisLocation','top', ...
           'Color','none', ...
           'XLim',[DTSDayTemp(j).ElapDays(1), DTSDayTemp(j).ElapDays(end)], ...
           'YLim', get(ax1,'YLim'), ...
           'YTickLabel', [], ...
           'Box','off');
uistack(ax2,'bottom');
linkaxes([ax1 ax2],'y');   % keep Y in sync
xlabel(ax2, strcat(CableMarksCh1.Borehole(j), ':  Heating Days'));


end

%% Visualization 2 — Site Map Contour of Max Temperature Change
% Extracts max temperature change per borehole from a chosen depth window, then
% interpolates to a grid and plots a filled contour. Labels remaining points.
% You can change the interpolation method (natural, linear) and smoothing as needed.


for i=1:10 %loop through boreholes
    Name(i)=BoreholeXY.ShortName(i);
    X(i)=BoreholeXY.X(i);
    Y(i)=BoreholeXY.Y(i);
    %MAllTemp(i)=max(DTSDayTemp(i).TC(20:45,:),[],'all')-18.7;
    MAllTemp(i)=max(DTSTempAll(i).TC(20:40,1:150),[],'all')-18.7;
end 

% Preallocate arrays
n = numel(BoreholeXY.ShortName);
Name = strings(n,1);
MAllTemp = nan(n,1);

for i = 1:n
    Name(i) = BoreholeXY.ShortName(i);
    MAllTemp(i) = max(DTSTempAll(i).TC(20:40,1:150), [], 'all') - 18.7;
end

% Write  results in a table to the workspace
T = table(Name, MAllTemp);

% Display in console
disp(T)

figure(22)
hold on;
  s=scatter(X,Y,[],MAllTemp,'filled');
  s.SizeData = 200;
  xlabel('X(m)');ylabel('Y(m)');
  text(X,Y,Name);
  colormap 'jet';
  cb=colorbar;
  cb.Label.String='Change in Temperature (C)';
  cb.Label.FontSize = 12;
  set(gca,'ColorScale','log')

    
% Indices to remove
removeIdx = [2, 4, 3, 6];

% Keep all others
idxKeep = true(size(X));
idxKeep(removeIdx) = false;

% Filter arrays
Xf = X(idxKeep);
Yf = Y(idxKeep);
MAllTempF = MAllTemp(idxKeep);
NameF = Name(idxKeep);

% Make grid for interpolation
nx = 200; ny = 200;
xlin = linspace(min(Xf), max(Xf), nx);
ylin = linspace(min(Yf), max(Yf), ny);
[Xgrid,Ygrid] = meshgrid(xlin, ylin);

% Interpolate without excluded points
Mgrid = griddata(Xf, Yf, MAllTempF, Xgrid, Ygrid, 'natural');

% Plot contour
figure(23); clf; hold on;
contourf(Xgrid, Ygrid, Mgrid, 20, 'LineColor','none');
colormap('jet');
cb = colorbar;
cb.Label.String = 'Change in Temperature (°C)';
cb.Label.FontSize = 12;
xlabel('X (m)');
ylabel('Y (m)');

% Add text labels only for remaining points
text(Xf, Yf, NameF, 'Color','k','FontSize',8);
